# Supplementary material for: Ruthenium Nitrosyl Complexes with Bidentate Heterocycles and Chloride Ligands: Synthesis and Photorelease of NO
Source: Int J Mol Sci. 2026 Jul 10;27(14):6172. doi: 10.3390/ijms27146172 (PMC13409931; doi:10.3390/ijms27146172)
Supplement: Supplementary file 1 [file ijms-27-06172-s001.zip]

Archive with 1 entries (1 files):
- ijms-4441511-supplementary.pdf
